# Supplementary material for: Consumer exposure to biocides - identification of relevant sources and evaluation of possible health effects
Source: Environ Health. 2010 Feb 3;9:7. doi: 10.1186/1476-069X-9-7 (PMC2841155; doi:10.1186/1476-069X-9-7)
Supplement: Additional file 2 — Table S1. Product categories, product groups and exposure scenarios. [file 1476-069X-9-7-S2.XLS]

## Sheet: Table 2
Table 2: Product categories, product groups and exposure scenarios
product category	product group	typical product/scenario	no.	active ingredient
cleaning & washing/ disinfectants	cleaning:	cleaning (wiping) of small surfaces with concentrate	1	Sodium hypochlorite, Sodium dichlorisocyanurate, Trichlorisocyanuric acid, Hydrogen peroxide, Formaldehyde, Glutardialdehyde, CMI/MI, 1,2‑Benzisothiazolin-3-one, Bronopol, 2‑Phenoxyethanol, Chloroacetamide
	all-purpose cleaner,
	disinfectant cleaner,	mixing, cleaning (wiping) of small surfaces	2	2-Propanol, QAC, Sodium hypochlorite, Hydrogen peroxide, Formaldehyde, Glutardialdehyde, CMI/MI, 1,2-Benzisothiazolin-3-one, Bronopol, 2‑Phenoxyethanol, Chloroacetamide
	special cleaner	mixing, cleaning (wiping) of large surfaces; floor cleaner	3	QAC, Sodium hypochlorite, Formaldehyde, Glutardialdehyde, CMI/MI, 1,2-Benzisothiazolin-3-one, Bronopol, 2-Phenoxyethanol, Chloroacetamide
	spray:	spraying small surfaces;	4	2-Propanol, QAC, Formaldehyde, CMI/MI, 1,2‑Benzisothiazolin-3-one, Bronopol
	disinfectant spray,	hygiene spray, algae remover
	cleaning spray	shoe spray	5	2-Propanol, QAC, Triclosan, Formaldehyde, CMI/MI, 1,2‑Benzisothiazolin-3-one, Bronopol
		textile spray	6	2-Propanol, QAC, Formaldehyde, CMI/MI, 1,2‑Benzisothiazolin-3-one, Bronopol
		mixing, spraying large surfaces; algae remover	7	QAC, Formaldehyde, CMI/MI,
				1,2-Benzisothiazolin-3-one, Bronopol
		spraying + wiping;	8	2-Propanol, QAC, Sodium hypochlorite, Hydrogen peroxide, Formaldehyde, Glutardialdehyde, CMI/MI, 1,2-Benzisothiazolin-3-one, Bronopol, 2‑Phenoxyethanol,
		mould remover, algae remover, window cleaner
		spraying + washing-up; mould remover	9	QAC, Sodium hypochlorite, Hydrogen peroxide, Formaldehyde, CMI/MI, 1,2-Benzisothiazolin-3-one, Bronopol
	disinfectant wipe	wiping small surface (in sanitary, kitchen)	10	QAC, Hydrogen peroxide
	toilet (bowl) cleaner	toilet cleaner (spraying under toilet edge, waiting for the product to react, rinsing)	11	QAC, Hydrogen peroxide, Glutardialdehyde, CMI/MI, 2-Phenoxyethanol, Chloroacetamide
	drain cleaner	drain cleaner (pouring in drains)	12	Sodium hypochlorite, Hydrogen peroxide
	swimming pool water treatment		13	Sodium hypochlorite, Sodium dichlorisocyanurate, Trichlorisocyanuric acid, Hydrogen peroxide
	laundry products	machine wash using laundry compact	14	Formaldehyde, Glutardialdehyde, CMI/MI, Bronopol, 2‑Phenoxyethanol, Chloroacetamide
		machine wash using laundry additives,	14b	QAC, Sodium hypochlorite
		hygiene laundry rinse
		hand wash using laundry compact	15	Formaldehyde, Glutardialdehyde, CMI/MI, Bronopol, 2‑Phenoxyethanol, Chloroacetamide
		hand wash using laundry additives,	15b	QAC, Sodium hypochlorite
		hygiene laundry rinse
	antimicrobially finished textiles		16	Triclosan
	dishwashing products	machine, solid	17	Sodium dichlorisocyanurate, Trichlorisocyanuric acid
		machine liquid	17b	Formaldehyde, Glutardialdehyde, CMI/MI, 1,2‑Benzisothiazolin-3-one, Bronopol, 2‑Phenoxyethanol, Chloroacetamide
		hand liquid	17c	Sodium hypochlorite, Formaldehyde, Glutardialdehyde, CMI/MI, 1,2-Benzisothiazolin-3-one, Bronopol, 2‑Phenoxyethanol, Chloroacetamide
personal care	whole body rinse-off	shampoo, shower gel, soap	18 (1)	Triclosan, Formaldehyde, Glutardialdehyde, Benzoic acid, CMI/MI, 1,2-Benzisothiazolin-3-one, Bronopol, 2‑Phenoxyethanol, Chloroacetamide
(cosmetics	whole body leave-on	moisturiser, body lotion	19 (1)	QAC, Triclosan, Formaldehyde, Benzoic acid, CMI/MI, 1,2-Benzisothiazolin-3-one, Bronopol, 2‑Phenoxyethanol, Chloroacetamide
hygiene articles, disinfectants,	head leave-on	hair gel, make-up	20	2-Propanol, Triclosan, Formaldehyde, Benzoic acid, CMI/MI, 1,2-Benzisothiazolin-3-one, Bronopol, 2‑Phenoxyethanol, Chloroacetamide
special products for babies)	hands leave-on	hand crème, hand disinfection	21	QAC, Triclosan, Formaldehyde, Benzoic acid, CMI/MI, 1,2-Benzisothiazolin-3-one, Bronopol, 2‑Phenoxyethanol, Chloroacetamide
	spray	hair spray, deodorant spray	22	QAC, Triclosan, Formaldehyde, Benzoic acid, CMI/MI, 1,2-Benzisothiazolin-3-one, Bronopol, 2‑Phenoxyethanol, Chloroacetamide
	toilet paper (moist)		23 (1)	Bronopol, 2-Phenoxyethanol
	foot/hand spray	athlete's foot spray	24	Triclosan
	toothpaste		25 (1)	Triclosan
	mouth wash		25b (1)	Formaldehyde
	lipsticks		25c (1)	QAC, Triclosan, Formaldehyde, Benzoic acid, CMI/MI, 1,2-Benzisothiazolin-3-one, Bronopol, 2‑Phenoxyethanol, Chloroacetamide
products for home improvement, handicrafts	latex paint	painting walls	26	Formaldehyde, CMI/MI, 1,2-Benzisothiazolin-3-one, Bronopol, Chloroacetamide
	additive for latex paints	mixing, painting walls	26b	2-Propanol, QAC
	varnish (water-based)	varnishing furniture, window frame, radiator	27	Formaldehyde, CMI/MI, 1,2-Benzisothiazolin-3-one, Bronopol, Chloroacetamide
	additive for wallpaper paste	mixing, wallpapering	28	2-Propanol, QAC
	floor adhesive	laying floors; latex adhesive, tile adhesive	29	Formaldehyde, CMI/MI, 1,2-Benzisothiazolin-3-one, Bronopol, Chloroacetamide
	finger paint		30 (1)	QAC, Benzoic acid, CMI/MI, Bronopol, 2‑Phenoxyethanol
	plasticine			no scenario
pest control	repellents	insect milk, crème, -stick	31 (1)	Icaridin
		spray	32 (1)	Icaridin
	spray	living room, insect spray	33	Chlorpyrifos
		targeted spot, spray against wasps, plant louses	33b	Chlorpyrifos
		crack & crevice, ant spray	33c	Chlorpyrifos, Prallethrin
	liquid, crack and crevice treatment	ant killer (pouring)	34	Phoxim
	powder, crack and crevice treatment	ant killer (spreading)	35	Chlorpyrifos, Phoxim
	powder, crack and crevice treatment	ant killer (pouring)	35b	Chlorpyrifos, Phoxim
	evaporators	indoors, e.g. electrical evaporator	36	Prallethrin
		wardrobe, strips against moths	36b	Chlorpyrifos
		Dustbin	36c	Dichlorvos
	strips/stickers	strips/stickers against flying insects	37	Dichlorvos
	bait traps		38	Chlorpyrifos, Phoxim
