# Supplementary material for: Consumer exposure to biocides - identification of relevant sources and evaluation of possible health effects
Source: Environ Health. 2010 Feb 3;9:7. doi: 10.1186/1476-069X-9-7 (PMC2841155; doi:10.1186/1476-069X-9-7)
Supplement: Additional file 3 — Table S2. Overview of the toxicity of selected active substances. [file 1476-069X-9-7-S3.XLS]

## Sheet: Table 4
Table 4: Overview of the toxicity of selected active substances
active substance	skin irritation	mucous membrane irritation	sensitising	mutagenicity	carcinogenicity	toxicity * on reproduction	NOAEL dermal systemic	NOAEL inhalation	NOAEL oral	ADI / TDI etc.	TRGS 900 / OEL
							[mg/kg/d]	[mg/m³]	[mg/kg/d]	[mg/kg/d]	[mg/m³]
2-Propanol	no / slight	slight	no / ?	no	no	yes, at maternal Tox. (D)	n.u.	LOAEL 1230	100	2.4	500
Alkyl dimethyl benzyl ammonium chlorides (QAC)	strong / NOAEL 0.1% aqueous solution	strong	?	no	no	no	LOAEL 10	n.i.	LOAEL 25	n.s.	n.s.
							(subchro­nic)
Sodium hypochlorite	strong (corrosive) / NOAEL	strong (corrosive)	yes	?	no	no / ?	n.i.	n.i.	3	n.s.	n.s.
	< 0.1% aqueous solution
Sodium dichloro­isocyanurate	medium	strong	n.i.	no / n.i.	n.i.	yes, at maternal Tox. (D)	n.i.	LOAEL 0.1 - 38	50 - 130	0 - 2	n.s.
Trichloroiso­cyanuric acid	strong / ?	strong / ?	n.i.	n.i.	n.i.	n.i.	n.i.	0.5 ?	50 - 130	n.s.	n.s.
Hydrogen peroxide	slight/ LOAEL 10%	strong / LOAEL 0.1%	nein / ?	?	?	?	n.i.	0.7	26	n.s.	1.4
Triclosan	medium / LOAEL 0.5%	medium / NOAEL 1%	yes, slight	no	no	yes, at maternal Tox. (D)	> 80	n.i.	LOAEL 25	n.s.	n.s.
Formaldehyde	strong / LOAEL 0.1%	strong	yes / LOAEL 5% (LLNA)	yes	yes	yes, at maternal toxicity (D)	> 25	0.4	15	0.2	0.37
Glutardialdehyde	strong / NOAEL 0.1%	strong / NOAEL 0.1%	yes / LOAEL 0.25% (LLNA)	no / ?	no / ?	yes, at maternal toxicity (D)	LOAEL 50	0.088	4 - 6	n.s.	0.42
Benzoic acid	slight	slight	no	no	no	no	n.i.	n.i.	250 - 500	0 - 5	n.s.
										and/or 4
CMI/MI	stark / NOAEL 0.056% a.i.	stark / NOAEL 0.056% a.i.	strong / LOAEL 7.5 mg/l	no	no	yes, at maternal toxicity (D)	NOAEL 0.4	0.34	LOAEL 1.5	n.s.	n.s.
1,2-Benzisothia­zolin-3-one	strong / NOAEL 0.05 %	strong	yes / LOAEL 0.005 – 0.05%	no / ?	no / n.i.	yes, at maternal toxicity (D)	n.i.	n.i.	8.4	n.s.	n.s.
Bronopol	strong / NOAEL 0.1%	medium / NOAEL 0.5%	yes / LOAEL 1.5%	no	no	yes, at maternal toxicity (D)	20	n.i.	10	0.1	n.s.
2-Phenoxyethanol	slight	slight	yes	no	n.i.	yes (D) (T)	500	n.i.	80	3	110
Chloroacetamide	slight/ LOAEL 9%	slight/ LOAEL 5%	yes / LOAEL unklar (0.003%?)	no	n.i.	yes (T)	35	n.i.	10	n.s.	n.s.
Icaridin	no	slight	no	no	no	no	100	n.u.	80	n.s.	n.s.
Prallethrin	slight	slight	no	no	no	slight (D)	30	1	2.5	0.025	n.s.
Chlorpyrifos	no / slight	no / slight	?	no	no	yes, at maternal toxicity (D)	5	0.3	0.03	0.01	0.2
										and/or 0.003
Dichlorvos	?	?	yes / LOAEL 0.5%?	yes	yes	yes (T)	n.i.	0.05 ?	0.04	0.004 and/or 0.0005	1
Phoxim	slight	slight	yes	no	no	yes (T)	LOAEL 0.5	n.i.	0.38	0.004	n.s.
CMI/MI = mixture of 5 chloro-2-methyl-2H-isothiazolin-3-one and 2-methyl-2H-isothiazolin-3-one
a.i. active ingredient
? contradictory information, weak indication or observations that can not be interpreted
n.i. not investigated
n.s. not specified
* Differentiation of effects on reproduction toxicity: (D): developmental toxicity, (T): teratogenicity
